# Supplementary material for: Assessing Habitat Use by Snapper (Chrysophrys auratus) from Baited Underwater Video Data in a Coastal Marine Park
Source: PLoS One. 2015 Aug 28;10(8):e0136799. doi: 10.1371/journal.pone.0136799 (PMC4552837; doi:10.1371/journal.pone.0136799)
Supplement: S1 Code — Data is provided as a csv file in S1A. Code for fitting the model is provided using JAGS in S1B. R code for running the model on the provided data is in S1C. (ZIP) [file pone.0136799.s007.zip]

Archive with 7 entries (6 files):
- S1A_Code.csv
- __MACOSX/
- __MACOSX/._S1A_Code.csv
- S1B_Code.R
- __MACOSX/._S1B_Code.R
- S1C_Code.R
- __MACOSX/._S1C_Code.R
