# Supplementary material for: Assessing Habitat Use by Snapper (Chrysophrys auratus) from Baited Underwater Video Data in a Coastal Marine Park
Source: PLoS One. 2015 Aug 28;10(8):e0136799. doi: 10.1371/journal.pone.0136799 (PMC4552837; doi:10.1371/journal.pone.0136799)
Supplement: S1 Code — Data is provided as a csv file in S1A. Code for fitting the model is provided using JAGS in S1B. R code for running the model on the provided data is in S1C. (ZIP) [file pone.0136799.s007.zip › S1B_Code.R]

model {
# Spatial PA model
  
  ## pa ~ grop2 + depth + p.rock + p.kelp + p.coffeerock + winter + range
  
  # --- Model --- #
  
  for(i in 1:N){
    pa[i] ~ dbern(prob[i])
    logit(prob[i]) <- b[1] + b[2]*green[i] + b[3]*green.new[i] + b[4]*depth[i] +
                      b[5]*rock[i] + b[6]*kelp[i] + b[7]*sand[i] + b[8]*coffeerock[i] +
                      b[9]*winter[i] + b[10]*range[i] + z[s[i]]
  }
  

  # -- Spatial Effects -- #
  
  for(i in 1:NS){
    Sigma[i,i] <- (1/tau2)*exp(-(1/phi.inv)*dmat[i,i])
    for(j in (i+1):NS){
      #Sigma[i,j] <- (1/tau2)*exp(-phi*dmat[i,j])
      Sigma[i,j] <- (1/tau2)*exp(-(1/phi.inv)*dmat[i,j])
      Sigma[j,i] <- Sigma[i,j]
    }
  }
  Omega <- inverse(Sigma)
  z ~ dmnorm(zmu,Omega)
  
  # --- priors --- #
  
  for(i in 1:NB){
    b[i] ~ dnorm(0,1/2.5)
  }
  tau2 ~ dgamma(2, 2)
  phi.inv ~ dunif(50, 1500)
}
