# Supplementary material for: Assessing Habitat Use by Snapper (Chrysophrys auratus) from Baited Underwater Video Data in a Coastal Marine Park
Source: PLoS One. 2015 Aug 28;10(8):e0136799. doi: 10.1371/journal.pone.0136799 (PMC4552837; doi:10.1371/journal.pone.0136799)
Supplement: S1 Code — Data is provided as a csv file in S1A. Code for fitting the model is provided using JAGS in S1B. R code for running the model on the provided data is in S1C. (ZIP) [file pone.0136799.s007.zip › S1C_Code.R]

# ------------------------ #
# ------------------------ #
# -- Run the Jags Model -- #
# ------------------------ #
# ------------------------ #

library(rjags)
library(R2jags)
library(sp)

# --
snap.dat.std <- read.csv("PLOS_data.csv", header=TRUE)
# ---- Description of Data Columns ----
#  site_id: Site ID Number
#  area: Marine National Park Zone, either "MNP04" or "MNP10" 
#  season: S (summer) or W (winter) and year, "S09", "S10", "W08", "W09", or "W10"
#  pa: Presence (1) or absence (0)
#  lon: Longitude
#  lat: Latitude
#  winter: "summ" (summer) or "wint" (winter)
#  depth: Site depth
#  range: Measure of visibility (larger values suggest greater visibility)
#  rock: Rock (1) or not (0)
#  sand: Sand (1) or not (0) 
#  kelp: Kelp (1) or not (0)
#  coffeerock: Coffeerock (1) or not (0)
#  grop2: Conservation status, "green", "green:new" or "open"
#  utm.x: UTM x-coordinate
#  utm.y: UTM y-coordinate

# ----------------------- #
# -- Simple Regression -- #
# ----------------------- #

glm1 <- glm(pa ~ grop2 + depth + rock + kelp + sand + coffeerock + winter + range, 
            data=snap.dat.std, family="binomial")
summary(glm1)


# ------------------------ #
# -- Organize Locations -- #
# ------------------------ #

sites <- unique(snap.dat.std$site_id)
locs <- matrix(ncol=2, nrow=length(sites))
snap.dat.std$s <- rep(NA, nrow(snap.dat.std))

for(i in 1:nrow(locs)){
  ss <- sites[i]
  ws <- which(snap.dat.std$site_id==ss)
  locs[i,] <- as.numeric(c(snap.dat.std[ws[1], 16:17]))
  snap.dat.std$s[ws] <- i
}


# ---------------------------------- #
# -- Setup Spatial Jags Model -- #
# ---------------------------------- #

N <- nrow(snap.dat.std)
NB <- length(glm1$coefficients)
NS <- max(snap.dat.std$s)

# --

ch <- 1 # Number of Chains
bu <- 1000 # Number of burnin iterations
th <- 10# Thinning interval
Nit <- 5000 # Number of desired iterations
it <- Nit*th + bu # Number of Iterations

# --
dmat <- as.matrix(dist(locs))
jags.data <- list("pa"=snap.dat.std$pa, "green"=(1*(snap.dat.std$grop2=="green")), 
                  "green.new"=(1*(snap.dat.std$grop2=="green:new")), "depth"=snap.dat.std$depth,
                  "rock"=snap.dat.std$rock, "kelp"=snap.dat.std$kelp, "sand"=snap.dat.std$sand,
                  "coffeerock"=snap.dat.std$coffeerock, "winter"=snap.dat.std$winter,
                  "range"=snap.dat.std$range, "s"=snap.dat.std$s, "dmat"=dmat, "zmu"=rep(0,NS),
                  "N"=N, "NB"=NB, "NS"=NS)
jags.params <- c("b", "z", "tau2", "phi.inv")
jags.inits <- function(){
  list("b"=glm1$coefficients, "z"=rep(0,NS), "tau2"=1, "phi.inv"=runif(1,100,1000))
}

# -------------- #
# -- Run Jags -- #
# -------------- #

jagsfit <- jags(data=jags.data, inits=jags.inits, parameters.to.save=jags.params, 
                n.chains=ch, n.burnin=bu, n.iter=it, n.thin=th, 
                model.file="PresAbs_Spatial_JAGS_habitat.R"
)

# --- Save Output

save(jagsfit, file="Jags_Spatial_habitat.RData")
